# Supplementary material for: A fully orthogonal system for protein synthesis in bacterial cells
Source: Nat Commun. 2020 Apr 20;11:1858. doi: 10.1038/s41467-020-15756-1 (PMC7170887; doi:10.1038/s41467-020-15756-1)
Supplement: Supplementary file 6 — Source Data [file 41467_2020_15756_MOESM6_ESM.xlsx]

## Sheet: 3a 
Expression of the orthogonal GFP in the OSYRIS cells. Transcription of the GFP mRNA was induced by different concentrations of HSL
HSL, ng/ml	OD WT rep 1	OD WT rep 2	OD WT rep 3	GFP WT rep 1	GFP WT rep 2	GFP WT rep 3	OD Ortho rep 1	OD Ortho rep 2	OD Ortho rep 3	GFP Ortho rep 1	GFP Ortho rep 2	GFP Ortho rep 3
0	0.4009	0.4909	0.4958	12353	29668	23512	0.3054	0.3245	0.3678	74391	198624	321941
0.015	0.4237	0.5303	0.526	13772	32268	26459	0.307	0.3569	0.3787	78362	234692	348455
0.03	0.3979	0.5346	0.5277	15918	35784	29428	0.3094	0.3447	0.3759	86787	247241	377014
0.06	0.3638	0.539	0.5317	18734	41377	36036	0.3049	0.3577	0.3886	102757	284255	416916
0.125	0.373	0.5312	0.5318	22107	52321	51607	0.3145	0.3582	0.3682	138359	359701	483550
0.25	0.3398	0.5411	0.5218	45031	82823	63255	0.3192	0.3631	0.4048	215887	509330	710822
0.5	0.3412	0.5496	0.5243	80256	136206	91152	0.3168	0.3592	0.3992	375060	792293	1019153
1	0.3319	0.5307	0.5067	118296	212330	119959	0.2873	0.3275	0.3523	577637	1149226	1356367
2	0.3266	0.5344	0.5149	164545	313570	162316	0.2226	0.2299	0.2549	601757	1039406	1253401
4	0.3489	0.5306	0.5127	201798	396716	192682	0.1984	0.1832	0.202	626456	955763	1069462
8	0.3944	0.5137	0.5347	246753	433179	226809	0.1836	0.1661	0.1845	656973	880570	990017
16	0.4475	0.54	0.5059	303364	527913	204188	0.1617	0.1506	0.1671	650952	827937	939583

## Sheet: 3b
Expression of the orthogonal firefly luciferase in the OSYRIS cells at different time points
Time, h after cells dilution	0				5				10
	Rep 1	Rep 2	Rep 3	Rep 4	Rep 1	Rep 2	Rep 3	Rep 4	Rep 1	Rep 2	Rep 3	Rep 4
OSYRIS wt	13349	12626	10751	11615	464779	453089	572986	585274	724871	512020	1096959	822795
OSYRIS ortho	118006	123237	110800	121285	1996767	1853908	2156694	2137813	2071904	1758607	2207901	1617859

## Sheet: 3c
Comparison of the expression of the o-gfp reporter in OSYRIS cells expressing o-ribosomes with that in BL21 cells expressing o-ribosomes or oRibo-T
Strain/Ribosomes/ori of plasmid	Replicates #	OD	GFP
OSYRIS/ortho Rbs/pSC101	1	0.454433	746403
	2	0.4136	624872
	3	0.411267	683269
OSYRIS/wt Rbs/pSC101	1	0.400167	64750.3
	2	0.3537	64450
	3	0.4123	77359
BL21/ortho Rbs/pSC101	1	0.782	956675
	2	0.765367	955161
	3	0.780933	1.0104e+06
BL21/wt Rbs/pSC101	1	0.702233	102389
	2	0.6953	102513
	3	0.7097	103917
BL21/ ortho Ribo-T/pBR322	1	0.6976	755727
	2	0.663233	790901
	3	0.708167	799060
BL21/ortho Rbs/pBR322	1	0.6575	1.72341e+06
	2	0.615533	1701308
	3	0.647067	1.76067e+06
BL21/wt Ribo-T/pBR322	1	0.6582	120416
	2	0.619767	112109
	3	0.677867	116616

## Sheet: 4b and 5a
Growth and orthogonal GFP expression with different concentrations of erythromycin
Rep 1				Rep 2
OD				OD
Erythromycin, ug/ml	wt Ribo-T+wt GFP	wt Ribo-T+oGFP+wtRbs	wt Ribo-T+oGFP+oRbs	Erythromycin, ug/ml	wt Ribo-T+wt GFP	wt Ribo-T+oGFP+wtRbs	wt Ribo-T+oGFP+oRbs
0	0.4095	0.465	0.4394	0	0.3327	0.4917	0.4354
1	0.4259	0.4942	0.4543	1	0.3528	0.4987	0.442
2	0.4283	0.4544	0.4352	2	0.3615	0.4614	0.4275
4	0.4369	0.3975	0.4227	4	0.3629	0.4062	0.4238
8	0.4274	0.3179	0.4065	8	0.3569	0.3307	0.4062
16	0.4249	0.2063	0.3819	16	0.3501	0.222	0.3952
32	0.4032	0.0736	0.3462	32	0.3512	0.0872	0.3625
64	0.4099	0	0.313	64	0.3674	0.0775	0.3304
128	0.4219	0	0.2934	128	0.3676	0	0.2798
256	0.4255	0	0.2762	256	0.3561	0	0.2824
512	0.4145	0	0.2656	512	0.3536	0	0.2713
1024	0.407	0	0.2811	1024	0.3477	0	0.256
Rep 1				Rep 2
GFP Fluorescence				GFP Fluorescence
Erythromycin, ug/ml	wt Ribo-T+wt GFP	wt Ribo-T+oGFP+wtRbs	wt Ribo-T+oGFP+oRbs	Erythromycin, ug/ml	wt Ribo-T+wt GFP	wt Ribo-T+oGFP+wtRbs	wt Ribo-T+oGFP+oRbs
0	1033084	129007	1165049	0	937579	157915	1396990
1	1035183	120553	1076433	1	926450	147771	1269056
2	1037386	112796	1012174	2	941609	137848	1200359
4	1040127	100547	931461	4	976742	124048	1113143
8	1032064	86228	833410	8	979682	108353	971949
16	1075752	62030	727332	16	984480	84021	879090
32	1012027	20785	615856	32	994063	33232	748729
64	1015214	2161	509443	64	1022093	12801	623614
128	1025458	1441	423605	128	966389	3249	472856
256	1002242	1494	336574	256	909159	2433	386328
512	917707	1237	259305	512	832815	1698	296569
1024	809916	1973	217085	1024	664294	2215	227414

## Sheet: 6b
Expression of the GFP-TnaC fusion in the OSYRIS cells
GFP-TnaC
1m-Trp, ug/ml	OD rep 1	OD rep 2	OD rep 3	GFP rep 1	GFP rep 2	GFP rep 3
0	0.2733	0.2556	0.238	263526	230424	225000
1024	0.2077	0.2257	0.2529	14989	15002	12898
GFP-TnaC(W12R)
1m-Trp, ug/ml	OD rep 1	OD rep 2	OD rep 3	GFP rep 1	GFP rep 2	GFP rep 3
0	0.1514	0.1315	0.1036	162808	141761	135086
1024	0.1174	0.1405	0.135	83403	85307	63615

## Sheet: S5
­Expression of the orthogonal gfp reporter in OSYRIS cells and in E. coli strain BL21
1st rep
OD
Time	0	0.322472	0.643472	0.964639	1.28611	1.60711	1.92828	2.25061	2.57178	2.89297	3.21422	3.53622	3.85739	4.17858	4.49978	4.82094	5.14214	5.46331	5.7845	6.10658	6.42772	6.74892	7.07008	7.39142	7.71275	8.03394	8.35511	8.67631	8.9975	9.31869	9.63986	9.96106	10.2822	10.6034	10.9246	11.2458	11.567	11.8882	12.2094	12.5305	12.8517	13.1729	13.4941	13.8153	14.1364	14.4576	14.7788	15.0999	15.4211
OSYRIS WT	0.002	0.0022	0.0025	0.000399999	0.0034	0.0009	0.0051	0.0035	0.0048	0.0073	0.0131	0.0165	0.0205	0.0231	0.0298	0.0357	0.0441	0.0515	0.0593	0.0692	0.0805	0.0924	0.1052	0.1183	0.1367	0.1469	0.1642	0.178	0.1905	0.2015	0.2114	0.2185	0.2277	0.2388	0.2499	0.2611	0.2719	0.2868	0.2977	0.3086	0.3218	0.335	0.3483	0.3633	0.3738	0.3843	0.3937	0.4026	0.4114
OSYRIS ORTHO	0.000500001	0.001	0.0015	-0.000700004	0.0021	-0.0009	0.0024	0	0.000799999	0.0012	0.0054	0.0063	0.0073	0.0063	0.0073	0.00910001	0.014	0.0166	0.0187	0.0223	0.0258	0.0293	0.0329	0.0313	0.0373	0.0382	0.0445	0.0491	0.0547	0.0585	0.0637	0.0655	0.0703	0.0764	0.0848	0.0909	0.0963	0.1071	0.1145	0.1224	0.1299	0.138	0.1432	0.15	0.1559	0.1644	0.1687	0.1747	0.1821
BL21 WT	0.0031	0.0048	0.0082	0.012	0.0241	0.0375	0.0647	0.0973	0.1454	0.2088	0.2716	0.3417	0.4248	0.4508	0.4725	0.4939	0.5174	0.5326	0.5501	0.5733	0.5823	0.5886	0.5907	0.5904	0.5956	0.5947	0.5977	0.5996	0.5996	0.6012	0.6	0.5963	0.5979	0.5983	0.6015	0.6015	0.5994	0.6012	0.6014	0.6002	0.6014	0.6033	0.6026	0.6029	0.603	0.6066	0.604	0.6056	0.6079
BL21 ORTHO	0.0069	0.0085	0.0124	0.0171	0.0301	0.0448	0.0729	0.1081	0.1578	0.2231	0.2856	0.3568	0.4342	0.4615	0.4862	0.5132	0.537	0.5586	0.583	0.604	0.6118	0.6154	0.6189	0.6195	0.6251	0.6244	0.6302	0.6306	0.6315	0.6321	0.6327	0.6309	0.6309	0.6311	0.6345	0.6345	0.6338	0.6373	0.6375	0.6361	0.6373	0.6391	0.6382	0.6394	0.6393	0.6426	0.6418	0.641	0.6435
GFP
Time	0	0.322472	0.643472	0.964639	1.28611	1.60711	1.92828	2.25061	2.57178	2.89297	3.21422	3.53622	3.85739	4.17858	4.49978	4.82094	5.14214	5.46331	5.7845	6.10658	6.42772	6.74892	7.07008	7.39142	7.71275	8.03394	8.35511	8.67631	8.9975	9.31869	9.63986	9.96106	10.2822	10.6034	10.9246	11.2458	11.567	11.8882	12.2094	12.5305	12.8517	13.1729	13.4941	13.8153	14.1364	14.4576	14.7788	15.0999	15.4211
OSYRIS WT	-1440	-1303	-1166	-1067	-1356	-1065	-758	-679	-512	-141	-287	-53	281	958	1658	2114	3046	4324	5985	8546	10863	14177	18114	22393	26680	32169	37006	41419	45670	50859	56056	61216	65562	70501	74432	78209	83108	87521	91578	96082	100428	103118	106753	110503	113362	114951	117363	119099	119993
OSYRIS ORTHO	-473	-285	-96	380	455	985	1632	1966	2377	2967	2997	3505	3994	4695	5473	6068	6710	7446	8116	9583	10615	12101	14140	17094	21148	26533	31559	38306	45592	54162	63275	74085	84320	96253	107615	119834	132344	145185	160927	180233	201843	224066	245659	267159	288543	307933	326481	344990	359683
BL21 WT	-1047	-752	-561	217	1006	2969	5995	10261	16952	26149	35525	46109	57244	63718	67383	72356	76630	79811	83235	85872	87348	88348	89379	89917	89815	90988	90458	90990	91849	92250	92659	93841	93670	94699	94078	94926	95459	96088	96770	97332	98648	98553	100084	100646	101191	101424	103313	103625	104127
BL21 ORTHO	-859	-448	138	1702	3523	7167	12346	19857	32170	49465	70748	99375	138006	179560	222505	269921	316539	364929	411687	455930	491821	526414	552171	575079	591944	609933	621172	631246	639771	647825	655466	660788	668027	673140	680018	687009	691238	695304	705652	714168	723402	727995	734263	740782	745358	756523	764068	768804	774684
2nd rep
OD
Time	0	0.322472	0.643472	0.964639	1.28611	1.60711	1.92828	2.25061	2.57178	2.89297	3.21422	3.53622	3.85739	4.17858	4.49978	4.82094	5.14214	5.46331	5.7845	6.10658	6.42772	6.74892	7.07008	7.39142	7.71275	8.03394	8.35511	8.67631	8.9975	9.31869	9.63986	9.96106	10.2822	10.6034	10.9246	11.2458	11.567	11.8882	12.2094	12.5305	12.8517	13.1729	13.4941	13.8153	14.1364	14.4576	14.7788	15.0999	15.4211
OSYRIS WT	0.008	0.003	0.0028	0.00350001	0.00390001	0.0044	0.0051	0.0067	0.0072	0.0081	0.0101	0.0122	0.0158	0.0185	0.0213	0.0262	0.0323	0.0373	0.0407	0.0446	0.0502	0.0565	0.0647	0.0742	0.0847	0.0963	0.1073	0.1182	0.1303	0.1422	0.1516	0.1638	0.1747	0.1814	0.1942	0.2015	0.2103	0.2196	0.2291	0.2356	0.2416	0.2495	0.2594	0.2668	0.276	0.2833	0.2961	0.3018	0.3134
OSYRIS ORTHO	0.007	0.0125	0.0138	0.0114	0.0129	0.0126	0.0125	0.0107	0.0155	0.0154	0.016	0.013	0.0176	0.0155	0.018	0.0196	0.021	0.0242	0.0263	0.0268	0.0305	0.0345	0.0362	0.0412	0.0426	0.0435	0.0449	0.0485	0.0514	0.0539	0.0577	0.0603	0.0647	0.0699	0.0751	0.0811	0.087	0.0929	0.1	0.1067	0.1165	0.1253	0.1315	0.1393	0.1458	0.1514	0.1595	0.166	0.1723
BL21 WT	0.000200003	0.000999995	0.0013	0.0024	0.0041	0.0068	0.011	0.0182	0.0298	0.0496	0.0778	0.1163	0.1721	0.2373	0.3152	0.3831	0.4598	0.5266	0.5514	0.5795	0.6021	0.6243	0.6453	0.6607	0.6851	0.7004	0.7087	0.7202	0.7261	0.7302	0.7311	0.7318	0.7346	0.7354	0.7383	0.7396	0.7424	0.743	0.7448	0.7479	0.7503	0.7516	0.7528	0.7558	0.7567	0.7581	0.7586	0.7586	0.7588
BL21 ORTHO	0.0014	0.0018	0.0023	0.0029	0.0044	0.007	0.0107	0.017	0.0272	0.044	0.0689	0.1042	0.1523	0.2187	0.2925	0.3639	0.4308	0.5124	0.5511	0.5832	0.6081	0.6347	0.6543	0.6711	0.6939	0.7126	0.7245	0.7355	0.7395	0.7427	0.7435	0.7452	0.7448	0.7484	0.7498	0.7493	0.7498	0.7525	0.7542	0.7543	0.7542	0.7545	0.754	0.7535	0.7542	0.7547	0.7533	0.7546	0.7551
GFP
Time	0	0.322472	0.643472	0.964639	1.28611	1.60711	1.92828	2.25061	2.57178	2.89297	3.21422	3.53622	3.85739	4.17858	4.49978	4.82094	5.14214	5.46331	5.7845	6.10658	6.42772	6.74892	7.07008	7.39142	7.71275	8.03394	8.35511	8.67631	8.9975	9.31869	9.63986	9.96106	10.2822	10.6034	10.9246	11.2458	11.567	11.8882	12.2094	12.5305	12.8517	13.1729	13.4941	13.8153	14.1364	14.4576	14.7788	15.0999	15.4211
OSYRIS WT	-342	-638	-415	-422	-342	-322	-206	-138	-173	-64	28	234	282	475	601	726	1021	1204	1379	2013	2531	3149	4020	5002	6287	7988	9486	11718	13696	15765	17982	19961	21689	23452	25853	28031	29897	31945	33731	35153	36917	38571	40043	41623	42990	43806	45571	45991	47022
OSYRIS ORTHO	442	145	505	589	773	944	1137	1288	1459	1620	1777	1971	2266	2464	2507	2875	3153	3504	3755	4231	4531	4985	5438	6028	6596	7877	9401	11557	13653	15659	18225	21045	23667	26634	30082	34195	38520	43091	48169	53414	59377	65708	73685	82486	91286	99281	106156	112219	118889
BL21 WT	345	-30	257	395	444	580	902	1231	1821	2966	4345	6642	10385	15284	20917	26243	31397	35877	37894	41021	44115	47264	50441	53156	54986	57148	58186	58688	59540	59489	59840	60298	60414	60017	60190	60601	60536	60820	60636	60913	61419	61722	62064	62228	62326	62543	62913	62834	63337
BL21 ORTHO	399	174	484	444	615	852	1288	1746	2685	4214	6522	10148	16134	25518	38414	53889	73021	99389	129003	163143	201681	242856	285707	326806	361845	392910	412238	427031	436260	441456	445843	448354	449733	451959	454353	457244	459540	462777	466139	468022	470276	472534	475656	477566	477969	479803	481324	482797	483652
3rd rep
OD
Time	0	0.322472	0.643472	0.964639	1.28611	1.60711	1.92828	2.25061	2.57178	2.89297	3.21422	3.53622	3.85739	4.17858	4.49978	4.82094	5.14214	5.46331	5.7845	6.10658	6.42772	6.74892	7.07008	7.39142	7.71275	8.03394	8.35511	8.67631	8.9975	9.31869	9.63986	9.96106	10.2822	10.6034	10.9246	11.2458	11.567	11.8882	12.2094	12.5305	12.8517	13.1729	13.4941	13.8153	14.1364	14.4576	14.7788	15.0999	15.4211
OSYRIS WT	-9.99942e-05	0.000500001	0.000600003	0.0009	0.000799999	0.0013	0.0015	0.002	0.00229999	0.0029	0.0035	0.0045	0.0056	0.0072	0.0089	0.0109	0.0133	0.0161	0.0202	0.0253	0.0317	0.0369	0.0403	0.0445	0.0509	0.0578	0.067	0.0757	0.0857	0.0977	0.1105	0.1229	0.1351	0.1472	0.1595	0.1737	0.1847	0.1941	0.2038	0.2151	0.2254	0.2348	0.2454	0.2546	0.2653	0.2762	0.2854	0.2989	0.3079
OSYRIS ORTHO	0.000100002	0.000700004	0.001	0.0013	0.0012	0.0016	0.00179999	0.00189999	0.0021	0.0023	0.0024	0.0027	0.003	0.0031	0.0036	0.0042	0.0047	0.00470001	0.0059	0.0067	0.0074	0.0088	0.0097	0.0106	0.0126	0.0146	0.017	0.0184	0.0213	0.0247	0.0281	0.0315	0.0334	0.0343	0.0361	0.0389	0.0419	0.0455	0.049	0.0529	0.0575	0.0627	0.0678	0.073	0.0787	0.0867	0.0934	0.1022	0.1116
BL21 WT	-0.0015	-0.000999995	-0.000500001	0.000699997	0.0018	0.00449999	0.0083	0.0147	0.0248	0.0415	0.0656	0.0981	0.1433	0.2035	0.2797	0.3465	0.4228	0.5033	0.5247	0.55	0.5745	0.6011	0.6248	0.647	0.6626	0.6733	0.6808	0.6869	0.6942	0.7004	0.7028	0.7034	0.7033	0.7019	0.7001	0.6981	0.6976	0.6966	0.6963	0.6958	0.6942	0.6942	0.6926	0.6923	0.6904	0.6902	0.6906	0.6883	0.6868
BL21 ORTHO	-0.000599995	-9.99942e-05	0.000399999	0.0016	0.0031	0.0057	0.0099	0.0169	0.027	0.0445	0.0689	0.103	0.1483	0.2119	0.2911	0.3595	0.436	0.5123	0.5445	0.5732	0.6006	0.6278	0.6498	0.6772	0.6937	0.7069	0.7184	0.7269	0.7313	0.7327	0.7319	0.7321	0.7314	0.7312	0.7299	0.7301	0.7289	0.7286	0.7242	0.7228	0.7209	0.7213	0.7196	0.7198	0.7191	0.7193	0.7182	0.7177	0.7155
GFP
Time	0	0.322472	0.643472	0.964639	1.28611	1.60711	1.92828	2.25061	2.57178	2.89297	3.21422	3.53622	3.85739	4.17858	4.49978	4.82094	5.14214	5.46331	5.7845	6.10658	6.42772	6.74892	7.07008	7.39142	7.71275	8.03394	8.35511	8.67631	8.9975	9.31869	9.63986	9.96106	10.2822	10.6034	10.9246	11.2458	11.567	11.8882	12.2094	12.5305	12.8517	13.1729	13.4941	13.8153	14.1364	14.4576	14.7788	15.0999	15.4211
OSYRIS WT	-138	-128	-87	-73	-131	6	9	-31	88	51	158	152	236	265	304	501	470	756	962	1089	1323	1669	1993	2572	3245	4074	5168	6265	7950	9407	11638	14062	16226	18819	21307	24157	26081	28956	31684	34385	36706	39316	41418	43701	46230	48471	50583	52273	54801
OSYRIS ORTHO	83	121	214	325	493	687	902	922	1233	1165	1505	1527	1748	1852	1977	2281	2256	2451	2624	2784	3051	3307	3535	3786	4089	4386	4821	5347	6071	6395	7213	8137	9065	10833	13126	16228	18688	22027	25249	29155	33219	37914	42792	48302	54472	61614	68742	75611	83673
BL21 WT	-253	-212	-163	-163	-92	122	286	564	1290	2155	3654	5737	9096	13733	19441	24942	30761	35568	37526	40630	43901	47341	50870	54087	56051	57637	58852	58866	59888	59977	60438	60530	60749	60488	60366	60844	61017	60901	60820	61030	60846	61036	60979	61190	61630	61605	61542	61668	62096
BL21 ORTHO	87	107	181	325	541	775	1169	1861	2994	4667	7261	11173	17737	27621	41596	57061	77538	103128	131616	166731	208385	253858	302488	349269	389239	421176	444622	463393	474393	482078	486323	491759	494771	498409	501018	504807	506818	509790	510941	511911	513910	515854	517600	518447	520219	520580	521948	522518	524468
[truncated: 17 more columns]

## Sheet: S6
Expression of o-luciferase in BL21 or in OSYRIS cells driven by dissociable oRbs or oRibo-T
Strain/Ribosomes/ori of plasmid	Rep 1	Rep 2	Rep 3	Rep 4
OSYRIS/wt Rbs/pSC101	1450022	1720245	1763185	1337103
OSYRIS/ortho Rbs/pSC101	2317782	2729096	3170579	2997099
BL21/wt Rbs/pSC101	508604	584415	663439	546427
BL21/ortho Rbs/pSC101	2227505	2240945	2427315	1697921
BL21/ ortho Ribo-T/pBR322	1774082	1660777	1538859	1613062
BL21/ortho Rbs/pBR322	2834953	3209675	3204219	3348418
BL21/wt Ribo-T/pBR322	732009	666779	661803	747643

## Sheet: S8
­TnaC-mediated inhibition of in vitro translation of the reporter protein
Rep 1
Time	0	10	20	30	40	50.0017	60.0017	70.0017	80.0017	90.0017	100.002	110.002	120.002	130.003	140.003	150.003
TnaC Low Trp	763	1527	3053	6109	8361	10607	12616	14407	15894	17118	18039	18737	19216	19561	19726	19678
TnaC High Trp	185	371	742	1484	1982	2500	3004	3517	3967	4372	4688	4920	5081	5167	5125	5004
TnaC (W12R) Low Trp	1462	2925	5850	11701	15875	20069	24211	27971	31529	34642	37611	40147	42352	44165	45759	47132
TnaC (W12R) High Trp	1016	2032	4064	8129	11020	14000	16807	19479	22018	24209	26250	28180	29712	31035	32112	33106
Rep 2
Time	0	10	20	30	40	50.0017	60.0017	70.0017	80.0017	90.0017	100.002	110.002	120.002	130.003	140.003	150.003
TnaC Low Trp	11512	11074	10742	12718	25952	52833	92170	139460	192165	241978	290440	332452	370927	403948	432827	455854
TnaC High Trp	11166	11169	10912	11116	15351	24347	37350	52955	68972	85058	99637	110787	120482	127838	133756	137579
TnaC (W12R) Low Trp	11534	11327	10867	13345	27318	55817	95714	143937	194490	243054	286311	326175	361163	392117	421164	445097
TnaC (W12R) High Trp	11335	11048	10638	11048	15979	26998	45571	69835	96962	124304	148074	171190	188176	204057	216236	225568
Rep 3
Time	0	10	20	30	40	50.0017	60.0017	70.0017	80.0017	90.0017	100.002	110.002	120.002	130.003	140.003	150.003
TnaC Low Trp	11688	11160	10774	12187	23941	48008	84763	130282	177660	226091	270381	310070	344481	377105	405540	428304
TnaC High Trp	11441	11142	11016	11359	15313	24587	38034	55021	71310	89192	104523	118003	129831	140077	147946	153479
TnaC (W12R) Low Trp	11668	11276	11091	13780	28317	57465	99740	147349	197648	244914	289327	329155	362651	393683	419208	443181
TnaC (W12R) High Trp	11501	11331	10806	10878	15487	27007	45882	71133	98155	124430	147480	170031	188926	204367	214266	224778
